# Supplementary material for: From selected multi-sensory dimensions to positive word of mouth: Data on what really drives generation z consumers to be attached to quick service restaurants in bloemfontein, south africa?
Source: Data Brief. 2020 Sep 7;32:106279. doi: 10.1016/j.dib.2020.106279 (PMC7494664; doi:10.1016/j.dib.2020.106279)
Supplement: Supplementary file 1 [file mmc1.xml]

<?xml version="1.0" encoding="utf-8" standalone="no"?>
<data>
  <datasets>
    <author>MaziririET@ufs.ac.za;euginemaziriri@gmail.com</author>
    <type>0</type>
    <dataset>
      <value>4</value>
      <reason>Data will be made available on request</reason>
      <comments />
    </dataset>
  </datasets>
</data>
