# Supplementary material for: From selected multi-sensory dimensions to positive word of mouth: Data on what really drives generation z consumers to be attached to quick service restaurants in bloemfontein, south africa?
Source: Data Brief. 2020 Sep 7;32:106279. doi: 10.1016/j.dib.2020.106279 (PMC7494664; doi:10.1016/j.dib.2020.106279)
Supplement: Supplementary file 2 [file mmc2.xls]

## Sheet: DATA123
Age	Gender	Year of study	Allowance	SO1	SO2	SO3	SO4	SO5	SO6	SO7	SO8	SO9	ST1	ST2	ST3	ST4	ST5	ST6	ST7	ST8	SM1	SM2	SM3	CAT1	CAT2	CAT3	RPI1	RPI2	RPI3	FPD1	FPD2	FPD3	FPD4	FPD5	FCS1	FCS2	FCS3	FCS4	FCS5	RA1	RA2	RA3	RA4	RA5	RA6	RI1	RI2	RI3	RI4
1	2	2	4	3	5	4	4	4	4	4	4	4	4	4	3	4	3	3	3	4	4	4	3	3	5	4	3	3	4	4	4	4	4	4	4	4	4	3	4	3	3	3	4	4	4	3	3	5	4
1	2	1	5	4	4	4	4	3	3	3	3	3	4	4	3	4	3	3	3	4	4	4	4	3	5	4	3	4	4	4	3	3	3	3	3	4	4	3	4	3	3	3	4	4	4	4	3	5	4
1	1	2	5	3	3	4	4	4	4	4	4	4	4	4	3	4	4	4	4	5	4	4	4	4	5	4	3	3	4	4	4	4	4	4	4	4	4	3	4	4	4	4	5	4	4	4	4	5	4
1	1	1	2	4	4	5	5	5	5	5	5	5	5	5	4	5	4	4	5	5	5	5	5	4	5	5	5	4	5	5	5	5	5	5	5	5	5	4	5	4	4	5	5	5	5	5	4	5	5
1	1	2	4	4	5	5	5	5	5	5	5	5	5	5	5	5	5	5	5	5	5	5	5	5	5	5	5	5	5	5	5	5	5	5	5	5	5	5	5	5	5	5	5	5	5	5	5	5	5
1	1	2	4	3	3	3	5	5	3	3	3	3	4	4	5	5	4	4	5	4	4	4	4	4	4	4	3	3	3	3	3	3	3	3	3	4	4	5	5	4	4	5	4	4	4	4	4	4	4
1	1	4	5	3	4	3	2	3	5	5	3	5	3	3	3	4	3	3	3	3	3	3	3	4	4	3	3	4	3	2	3	3	3	3	3	3	3	3	4	3	3	3	3	3	3	3	4	4	3
1	1	2	5	4	5	4	4	4	4	4	4	4	4	4	4	5	4	4	4	5	4	4	4	5	4	5	4	5	4	4	4	4	4	4	4	4	4	4	5	4	4	4	4	4	4	5	5	5	5
1	2	2	2	4	4	4	4	4	4	4	4	4	4	4	5	4	4	4	4	4	5	4	4	4	5	5	5	4	4	4	4	4	4	4	4	4	4	5	5	5	5	4	4	5	4	4	4	5	5
1	1	2	5	3	3	3	3	3	3	3	3	3	5	5	4	4	4	4	3	4	4	4	5	4	4	4	3	3	3	3	3	3	3	3	3	4	4	4	4	4	4	5	5	4	4	4	5	4	4
1	2	1	2	3	4	4	4	4	4	4	4	4	4	4	4	5	3	3	4	5	4	4	4	5	5	4	3	4	4	4	4	4	4	4	4	5	5	4	4	3	3	4	4	5	5	5	4	4	4
1	1	4	5	3	4	4	3	4	4	4	4	4	5	4	4	4	4	3	4	4	5	4	4	4	4	5	5	4	5	5	5	5	4	4	4	4	4	4	4	4	3	4	4	5	4	4	4	4	4
1	2	2	2	4	4	4	4	4	4	4	4	4	5	4	5	5	4	5	4	4	4	4	4	4	4	4	4	4	4	4	4	4	5	4	4	5	4	5	4	4	5	4	4	4	4	4	4	4	5
1	2	2	4	4	4	4	4	4	4	4	4	4	4	5	4	4	5	5	5	4	5	5	5	5	5	5	4	5	4	4	4	4	4	4	4	4	5	4	4	5	5	5	4	5	5	5	5	5	5
1	1	3	2	3	4	4	4	4	4	4	4	4	5	5	5	4	4	5	5	4	5	5	4	5	5	4	3	4	4	4	4	4	4	4	4	5	5	5	4	4	5	5	4	5	5	4	5	5	4
1	1	2	2	4	4	4	3	4	4	4	4	4	4	4	4	5	5	4	3	4	4	4	3	4	4	4	4	4	4	3	4	4	4	4	4	4	4	4	4	5	4	3	4	4	4	3	4	5	4
1	1	2	4	4	4	4	4	3	3	3	3	3	4	4	3	4	4	3	3	4	4	4	3	3	4	4	4	4	4	4	3	3	3	5	3	4	4	3	4	4	3	3	4	4	4	3	3	4	4
1	1	3	2	4	4	4	5	5	5	5	5	5	5	5	5	4	4	4	4	5	5	4	5	5	5	4	4	4	4	5	5	5	5	5	5	5	5	5	4	4	4	4	5	5	4	5	5	5	4
1	1	2	5	4	4	3	3	3	3	3	3	3	4	4	3	4	4	3	4	4	3	3	3	4	4	4	4	4	3	3	3	3	3	3	5	4	4	3	4	4	3	4	4	3	3	3	4	4	4
1	2	4	1	4	5	4	4	3	3	3	3	3	5	5	5	5	4	4	5	5	5	4	4	4	4	4	4	5	4	4	3	3	3	3	3	5	5	5	5	4	4	5	5	5	4	4	4	4	4
2	2	2	2	4	4	4	4	3	3	3	3	3	4	4	4	4	4	4	5	5	5	4	4	5	5	5	5	4	4	4	3	3	3	3	3	4	4	4	4	4	4	5	5	5	4	4	5	5	5
2	1	2	2	4	4	3	4	4	4	4	4	4	4	4	3	3	3	4	4	4	5	3	3	4	4	4	4	4	3	4	4	4	4	4	4	4	4	3	3	3	4	4	4	5	3	3	4	4	4
2	1	2	4	4	5	3	3	4	4	4	4	4	5	5	4	4	4	4	4	5	5	4	4	5	5	5	4	5	3	3	4	4	4	4	4	5	5	4	4	4	4	4	5	5	4	4	5	5	5
2	1	4	4	4	4	4	5	5	5	5	5	5	4	4	3	3	5	5	5	5	4	4	4	4	5	5	4	4	4	5	5	5	5	5	5	4	4	3	3	5	5	5	5	4	4	4	4	5	5
2	2	2	3	4	4	3	3	3	3	3	3	3	3	3	3	4	4	4	4	4	4	3	3	3	3	3	4	4	3	3	3	3	3	3	3	3	3	3	4	4	4	4	4	4	3	3	3	3	3
2	2	1	2	4	4	4	4	5	5	5	5	5	5	4	4	4	4	3	4	4	4	5	5	4	4	3	4	4	4	4	5	5	5	5	5	5	4	4	4	4	3	4	4	4	5	5	4	4	3
2	2	4	3	4	5	5	3	3	3	3	3	3	4	5	5	5	4	4	4	4	4	4	4	4	4	4	5	5	5	3	3	3	3	3	3	4	5	5	5	4	4	4	4	4	4	4	4	4	4
2	1	2	2	4	4	3	4	4	4	4	4	4	4	4	4	3	3	3	3	3	4	3	3	3	3	3	4	4	3	4	4	4	4	4	4	4	4	4	3	3	3	3	3	4	3	3	3	3	3
2	2	3	3	4	4	3	4	4	4	4	4	4	4	4	4	4	4	4	4	3	4	4	4	4	3	3	4	4	3	4	4	4	4	4	4	4	4	4	4	4	4	4	3	4	4	4	4	3	3
2	1	2	3	4	4	3	4	4	4	4	4	4	4	4	4	4	4	4	4	3	4	4	4	4	3	3	4	4	3	4	4	4	4	4	4	4	4	4	4	4	4	4	3	4	4	4	4	3	3
2	2	2	1	4	4	3	4	4	4	4	4	4	4	4	4	4	4	4	4	3	4	4	4	4	3	3	4	4	3	4	4	4	4	4	4	4	4	4	4	4	4	4	3	4	4	4	4	3	3
2	2	1	4	4	4	3	4	4	4	4	4	4	4	4	4	4	4	4	4	4	4	4	4	4	3	3	4	4	3	4	4	4	4	4	4	4	4	4	4	4	4	4	4	4	4	4	4	3	3
2	1	3	2	4	4	4	4	4	4	4	4	4	4	4	4	4	4	4	4	4	4	3	4	4	4	4	4	4	4	4	4	4	4	4	4	4	4	4	4	4	4	4	4	4	3	4	4	4	4
2	1	2	4	4	4	5	5	5	5	5	5	5	4	4	5	4	4	4	4	4	4	3	4	4	4	4	4	4	5	5	5	5	5	5	5	4	4	5	4	4	4	4	4	4	3	4	4	4	4
2	1	2	5	4	4	4	4	4	4	4	4	4	4	4	4	4	4	4	4	4	4	3	3	4	4	4	4	4	4	4	4	4	4	4	4	4	4	4	4	4	4	4	4	4	3	3	4	4	4
2	1	1	2	4	4	4	4	4	4	4	4	4	4	4	4	4	4	4	4	4	4	4	4	4	4	4	4	4	4	4	4	4	4	4	4	4	4	4	4	4	4	4	4	4	4	4	4	4	4
2	1	2	4	4	4	4	4	4	4	4	4	4	4	4	4	4	4	4	4	4	4	4	4	4	4	4	4	4	4	4	4	4	4	4	4	4	4	4	4	4	4	4	4	4	4	4	4	4	4
2	1	2	4	4	4	4	4	3	3	3	3	3	4	4	4	4	4	4	4	4	4	4	4	4	4	4	4	4	4	4	3	3	3	3	3	4	4	4	4	4	4	4	4	4	4	4	4	4	4
2	1	4	4	4	4	4	3	4	4	4	4	4	4	4	4	4	4	3	4	4	4	3	3	4	4	3	4	4	4	3	4	4	4	4	4	4	4	4	4	4	3	4	4	4	3	3	4	4	3
2	1	2	4	3	4	3	3	3	3	3	3	3	4	4	5	3	4	4	4	4	4	4	4	4	4	5	3	4	3	3	3	3	3	3	3	4	4	5	3	4	4	4	4	4	4	4	4	4	5
3	2	1	5	3	3	4	3	2	2	2	2	2	3	3	2	4	3	2	3	4	3	3	4	4	4	4	3	3	4	3	2	2	2	2	2	3	3	2	4	3	2	3	4	3	3	4	4	4	4
3	2	4	4	4	4	4	4	4	4	4	4	4	4	4	3	4	4	4	4	4	4	3	4	5	4	3	4	4	4	4	4	4	4	4	4	4	4	3	4	4	4	4	4	4	3	4	5	4	3
3	1	1	2	4	4	3	3	3	3	3	3	3	4	3	3	4	3	3	3	4	4	4	4	4	4	3	4	4	3	3	3	3	3	3	3	4	3	3	4	3	3	3	4	4	4	4	4	4	3
3	1	2	1	4	4	4	4	4	4	4	4	4	4	4	4	4	4	4	4	4	4	3	4	5	4	4	5	4	4	4	4	4	4	4	4	4	4	4	4	4	4	4	4	4	3	4	5	4	4
3	1	2	4	3	3	3	3	4	4	4	4	4	4	4	4	4	4	4	4	4	4	4	4	4	4	4	3	3	3	3	4	4	4	4	4	4	4	4	4	4	4	4	4	4	4	4	4	4	4
3	2	3	3	3	3	3	3	3	3	3	3	3	3	3	3	3	3	3	3	3	3	3	3	3	3	3	3	3	3	3	3	3	3	3	3	3	3	3	3	3	3	3	3	3	3	3	3	3	3
3	1	2	1	4	4	4	4	4	4	4	4	4	5	5	4	4	4	4	4	4	4	4	4	4	5	5	4	4	4	4	4	4	4	4	4	5	5	4	4	4	4	4	4	4	4	4	4	5	5
3	1	4	1	4	4	4	4	4	4	4	4	4	4	4	4	4	4	3	4	4	4	3	3	4	4	4	4	4	4	4	4	4	4	4	4	4	4	4	4	4	3	4	4	4	3	3	4	4	4
3	2	3	2	3	3	3	3	3	3	3	3	3	4	4	3	3	3	3	3	3	3	3	3	3	3	3	3	3	3	3	3	3	3	3	3	4	4	3	3	3	3	3	3	3	3	3	3	3	3
3	1	2	4	3	4	4	3	3	3	3	3	3	4	4	4	3	3	3	4	4	4	3	3	4	4	3	3	4	4	3	3	3	3	3	3	4	4	4	3	3	3	4	4	4	3	3	4	4	3
3	1	2	2	3	3	4	3	3	3	3	3	3	3	4	4	3	3	3	3	3	3	4	4	4	4	4	3	3	4	3	3	3	3	3	3	3	4	4	3	3	3	3	3	3	4	4	4	4	4
5	1	4	1	4	4	4	4	3	3	3	3	3	4	4	3	3	3	2	3	3	3	3	3	4	4	3	4	4	4	4	3	3	3	3	3	4	4	3	3	3	2	3	3	3	3	3	4	4	3
5	1	2	4	3	4	4	3	3	3	3	3	3	3	3	3	3	3	3	2	3	3	2	3	3	3	3	3	4	4	3	3	3	3	3	3	3	3	3	3	3	3	2	3	3	2	3	3	3	3
5	1	2	1	3	3	3	3	3	3	3	3	3	4	4	3	3	3	3	3	3	3	3	3	3	4	3	3	3	3	3	3	3	3	3	3	4	4	3	3	3	3	3	3	3	3	3	3	4	3
5	1	2	4	4	4	4	4	4	4	4	4	4	5	5	4	4	4	4	4	4	4	4	4	4	4	4	4	4	4	4	4	4	4	4	4	5	5	4	4	4	4	4	4	4	4	4	4	4	4
5	1	2	4	4	4	4	3	4	4	4	4	4	4	4	4	4	4	3	4	4	4	3	4	4	4	3	4	4	4	3	4	4	4	4	4	4	4	4	4	4	3	4	4	4	3	4	4	4	3
5	1	3	4	4	4	4	4	4	4	4	4	4	5	5	5	5	5	4	4	4	4	5	5	4	5	4	4	4	4	4	4	4	4	4	4	5	5	5	5	5	4	4	4	4	5	5	4	5	4
5	1	2	5	4	2	3	4	4	4	4	4	4	4	4	4	4	4	4	4	4	4	3	4	4	3	4	4	2	3	4	4	4	4	4	4	4	4	4	4	4	4	4	4	4	3	4	4	3	4
5	1	2	5	4	5	4	5	5	5	5	5	5	4	4	5	5	4	4	5	5	5	4	4	4	5	5	4	5	4	5	5	5	5	5	5	4	4	5	5	4	4	5	5	5	4	4	4	5	5
5	1	1	2	4	5	5	5	4	4	4	4	4	5	5	5	4	4	5	4	4	4	5	5	5	5	5	5	5	5	5	4	4	4	4	4	5	5	5	4	4	5	4	4	4	5	5	5	5	5
5	1	1	3	2	4	4	4	4	4	4	4	4	5	4	4	5	5	5	5	4	5	4	4	4	5	5	5	4	4	4	4	4	4	4	4	5	4	4	5	5	5	5	4	5	4	4	4	5	5
5	1	2	2	4	4	4	4	4	4	4	4	4	4	4	4	4	4	4	4	4	4	4	4	4	4	5	4	4	4	4	4	4	4	4	4	4	4	4	4	4	4	4	4	4	4	4	4	4	5
5	1	2	2	4	4	5	3	4	4	4	4	4	4	4	4	4	4	4	4	5	5	3	4	4	3	3	4	4	5	3	4	4	4	4	4	4	4	4	4	4	4	4	5	5	3	4	4	3	3
5	1	4	2	2	3	5	3	3	3	3	3	3	4	4	5	5	5	5	4	5	5	4	3	3	5	5	5	3	5	3	3	3	3	3	3	4	4	5	5	5	5	4	5	5	4	3	3	5	5
5	2	2	2	2	4	4	5	5	5	5	5	5	4	4	5	4	4	4	4	4	4	4	4	4	4	4	5	4	4	5	5	5	5	5	5	4	4	5	4	4	4	4	4	4	4	4	4	4	4
5	2	2	3	3	4	3	3	3	3	3	3	3	4	4	4	4	2	4	4	4	4	3	3	3	4	4	3	4	3	3	3	3	3	3	3	4	4	4	4	2	4	4	4	4	3	3	3	4	4
5	2	4	4	4	4	4	3	4	4	4	4	4	4	4	4	3	3	3	4	3	5	3	4	3	3	5	4	4	4	3	4	4	4	4	4	4	4	4	3	3	3	4	3	5	3	4	3	3	5
5	2	3	2	2	4	5	4	4	4	4	4	4	5	5	5	5	5	4	5	5	5	5	4	5	5	4	5	4	5	4	4	4	4	4	4	5	5	5	5	5	4	5	5	5	5	4	5	5	4
5	2	4	4	4	4	4	5	4	4	4	4	4	4	5	4	5	5	5	4	4	4	4	2	4	5	4	4	4	4	5	4	4	4	4	4	4	5	4	5	5	5	4	4	4	4	2	4	5	4
5	2	2	1	3	4	4	4	4	4	4	4	4	4	3	4	4	3	3	3	4	4	3	3	5	5	3	3	4	4	4	4	4	4	4	4	4	3	4	4	3	3	3	4	4	3	3	5	5	3
5	2	3	2	4	4	4	3	3	3	3	3	3	2	2	5	5	4	4	5	4	4	4	4	4	4	4	4	4	4	3	3	3	3	3	3	2	2	5	5	4	4	5	4	4	4	4	4	4	4
5	2	1	2	3	3	4	3	2	4	4	4	4	3	3	4	4	3	4	4	3	3	3	3	2	3	4	3	3	4	3	2	4	4	4	4	3	3	4	4	3	4	4	3	3	3	3	2	3	4
5	2	2	2	3	2	2	2	3	3	3	3	3	3	4	4	4	3	3	4	4	4	3	1	2	3	3	3	2	2	2	3	3	3	3	3	3	4	4	4	3	3	4	4	4	3	1	2	3	3
4	2	2	5	3	2	3	3	3	3	3	3	3	3	4	4	4	4	4	3	3	3	3	3	4	4	4	3	2	3	3	3	3	3	3	3	3	4	4	4	4	4	3	3	3	3	3	4	4	4
4	2	2	2	3	4	4	4	4	4	4	4	4	4	4	4	3	3	3	4	4	4	3	3	5	5	3	3	4	4	4	4	4	4	4	4	4	4	4	3	3	3	4	4	4	3	3	5	5	3
4	2	1	2	4	4	5	4	5	5	5	5	5	5	5	5	5	5	5	5	3	3	5	5	5	5	5	4	4	5	4	5	5	5	5	5	5	5	5	5	5	5	5	3	3	5	5	5	5	5
4	2	1	4	4	4	4	5	5	4	4	4	4	5	5	5	5	5	5	5	5	5	4	4	5	5	5	4	4	4	5	5	4	4	4	4	5	5	5	5	5	5	5	5	5	4	4	5	5	5
4	1	1	2	3	4	4	4	3	3	3	3	3	4	4	3	4	3	3	3	4	4	4	4	3	5	4	3	4	4	4	3	3	3	3	3	4	4	3	4	3	3	3	4	4	4	4	3	5	4
4	1	1	2	3	3	3	3	3	3	3	3	3	4	4	4	3	4	4	3	3	4	4	4	4	3	3	3	3	3	3	3	3	3	3	3	4	4	4	3	4	4	3	3	4	4	4	4	3	3
4	1	1	1	4	4	4	4	4	4	4	4	4	4	4	4	4	4	4	4	4	4	4	4	4	4	4	4	4	4	4	4	4	4	4	4	4	4	4	4	4	4	4	4	4	4	4	4	4	4
4	1	3	4	3	3	3	3	3	3	3	3	3	3	3	3	3	3	3	3	3	3	3	3	3	3	3	3	3	3	3	3	3	3	3	3	3	3	3	3	3	3	3	3	3	3	3	3	3	3
4	2	1	2	2	3	3	3	3	3	3	3	3	3	3	3	3	3	3	4	4	4	3	3	3	3	3	2	3	3	3	3	3	3	3	3	3	3	3	3	3	3	4	4	4	3	3	3	3	3
4	1	1	2	4	4	4	4	4	4	4	4	4	4	4	4	4	4	4	4	4	4	4	4	4	4	4	4	4	4	4	4	4	4	4	4	4	4	4	4	4	4	4	4	4	4	4	4	4	4
4	1	3	4	3	4	4	4	3	3	3	3	3	4	4	3	4	3	3	3	4	4	4	4	3	5	4	3	4	4	4	3	3	3	3	3	4	4	3	4	3	3	3	4	4	4	4	3	5	4
4	2	2	4	3	3	3	3	3	3	3	3	3	4	4	3	3	3	3	3	3	3	3	2	3	3	4	3	3	3	3	3	3	3	3	3	4	4	3	3	3	3	3	3	3	3	2	3	3	4
4	1	3	4	3	3	4	3	4	4	4	4	4	3	3	4	3	3	4	2	3	3	3	3	3	4	4	3	3	4	3	4	4	4	4	4	3	3	4	3	3	4	2	3	3	3	3	3	4	4
4	1	3	2	3	3	2	3	3	3	3	3	3	2	3	3	3	3	3	3	3	2	2	2	3	3	3	3	3	2	3	3	3	3	3	3	2	3	3	3	3	3	3	3	2	2	2	3	3	3
4	2	3	4	3	4	4	4	4	4	4	4	4	3	4	3	3	3	4	4	3	3	3	3	4	4	3	3	4	4	4	4	4	4	4	4	3	4	3	3	3	4	4	3	3	3	3	4	4	3
4	1	3	1	3	4	3	4	3	3	3	3	3	3	3	4	3	3	4	3	3	3	4	4	3	3	3	3	4	3	4	3	3	3	3	3	3	3	4	3	3	4	3	3	3	4	4	3	3	3
4	1	2	4	4	3	3	4	5	4	4	4	4	3	4	3	3	4	3	4	3	4	3	4	4	3	4	4	3	3	4	5	4	4	4	4	3	4	3	3	4	3	4	3	4	3	4	4	3	4
4	2	3	4	4	3	3	3	3	3	3	3	3	3	4	4	3	3	3	4	3	3	4	4	3	3	4	4	3	3	3	3	3	3	3	3	3	4	4	3	3	3	4	3	3	4	4	3	3	4
4	1	2	5	3	3	4	4	4	4	4	4	4	3	4	3	3	4	3	4	3	3	3	3	4	4	4	3	3	4	4	4	4	4	4	4	3	4	3	3	4	3	4	3	3	3	3	4	4	4
4	1	4	1	3	3	3	4	4	4	4	4	4	3	4	4	4	4	3	4	4	3	4	3	4	4	3	3	3	3	4	4	4	4	4	4	3	4	4	4	4	3	4	4	3	4	3	4	4	3
4	1	4	5	4	3	3	4	4	4	4	4	4	3	4	3	3	4	3	4	3	4	3	3	4	5	4	4	3	3	4	4	4	4	4	4	3	4	3	3	4	3	4	3	4	3	3	4	5	4
4	1	4	2	4	3	3	4	4	4	4	4	4	3	4	4	3	3	3	4	3	3	4	4	3	3	4	4	3	3	4	4	4	4	4	4	3	4	4	3	3	3	4	3	3	4	4	3	3	4
4	2	4	5	3	4	3	3	3	3	3	3	3	4	4	3	4	3	3	3	4	4	4	4	3	4	4	3	4	3	3	3	3	3	3	3	4	4	3	4	3	3	3	4	4	4	4	3	4	4
4	2	3	2	4	5	5	4	4	4	4	4	4	3	3	3	4	3	3	3	3	4	4	4	3	3	4	4	5	5	4	4	4	4	4	4	3	3	3	4	3	3	3	3	4	4	4	3	3	4
4	2	1	5	3	4	3	4	3	3	3	3	3	3	3	4	3	3	4	3	3	3	4	4	3	3	3	3	4	3	4	3	3	3	3	3	3	3	4	3	3	4	3	3	3	4	4	3	3	3
4	1	4	5	3	3	4	4	4	4	4	4	4	3	3	4	4	3	4	3	4	3	4	3	4	4	4	3	3	4	4	4	4	4	4	4	3	3	4	4	3	4	3	4	3	4	3	4	4	4
4	1	1	5	3	3	4	4	3	3	3	3	3	3	3	4	4	4	4	4	4	3	4	3	4	4	4	3	3	4	4	3	3	3	3	3	3	3	4	4	4	4	4	4	3	4	3	4	4	4
4	2	2	5	3	3	3	4	4	4	4	4	4	3	3	4	3	4	4	3	4	4	4	4	3	3	4	3	3	3	4	4	4	4	4	4	3	3	4	3	4	4	3	4	4	4	4	3	3	4
4	1	4	3	2	5	5	5	5	5	5	5	5	5	5	4	4	4	4	4	4	4	5	5	5	5	4	5	5	5	5	5	5	5	5	5	5	5	4	4	4	4	4	4	4	5	5	5	5	4
4	2	3	5	3	4	4	4	3	3	3	3	3	3	3	4	3	3	4	4	4	3	4	4	4	4	4	3	4	4	4	3	3	3	3	3	3	3	4	3	3	4	4	4	3	4	4	4	4	4
1	2	3	5	4	3	4	3	3	3	3	3	3	3	3	3	3	3	3	4	3	4	4	3	4	3	4	4	3	4	3	3	3	3	3	3	3	3	3	3	3	3	4	3	4	4	3	4	3	4
1	2	4	5	3	3	4	3	3	3	3	3	3	4	3	3	4	3	3	3	3	3	3	3	3	3	3	3	3	4	3	3	3	3	3	3	4	3	3	4	3	3	3	3	3	3	3	3	3	3
4	1	1	5	3	4	4	4	4	4	4	4	4	4	4	3	4	4	4	4	3	4	4	4	4	3	4	3	4	4	4	4	4	4	4	4	4	4	3	4	4	4	4	3	4	4	4	4	3	4
3	1	3	4	4	4	4	3	3	3	3	3	3	3	3	4	4	4	5	4	4	4	3	3	3	3	3	4	4	4	3	3	3	3	3	3	3	3	4	4	4	5	4	4	4	3	3	3	3	3
1	1	1	5	3	4	3	3	3	3	3	3	3	3	3	3	3	3	3	3	3	3	3	3	3	3	3	3	4	3	3	3	3	3	3	3	3	3	3	3	3	3	3	3	3	3	3	3	3	3
2	2	4	1	3	4	4	4	4	4	4	4	4	4	4	3	3	4	4	4	4	3	3	3	3	3	3	3	4	4	4	4	4	4	4	4	4	4	3	3	4	4	4	4	3	3	3	3	3	3
1	2	4	1	3	2	2	2	3	3	3	3	3	5	5	4	5	5	5	3	3	3	3	3	4	4	4	3	2	2	2	3	3	3	3	3	5	5	4	5	5	5	3	3	3	3	3	4	4	4
7	1	2	4	3	4	3	5	3	3	3	3	3	3	4	4	3	3	4	3	3	4	3	3	5	4	3	3	4	3	5	3	3	3	3	3	3	4	4	3	3	4	3	3	4	3	3	5	4	3
7	2	4	4	3	4	4	4	3	3	3	3	3	5	5	4	5	5	5	5	5	5	3	3	5	5	5	3	4	4	4	3	3	3	3	3	5	5	4	5	5	5	5	5	5	3	3	5	5	5
7	1	3	5	3	4	4	4	3	3	3	3	3	4	4	4	5	5	5	4	4	4	3	3	4	4	4	3	4	4	4	3	3	3	3	3	4	4	4	5	5	5	4	4	4	3	3	4	4	4
7	1	1	5	3	3	3	3	3	3	3	3	3	4	4	4	3	3	3	4	4	5	4	3	4	4	5	3	3	3	3	3	3	3	3	3	4	4	4	3	3	3	4	4	5	4	3	4	4	5
7	2	4	5	4	4	4	4	3	3	3	3	3	4	4	4	4	4	4	4	4	4	4	4	4	4	4	4	4	4	4	3	3	3	3	3	4	4	4	4	4	4	4	4	4	4	4	4	4	4
7	1	1	5	3	3	3	3	3	3	3	3	3	4	4	4	3	3	3	4	4	5	4	3	4	4	5	3	3	3	3	3	3	3	3	3	4	4	4	3	3	3	4	4	5	4	3	4	4	5
7	1	4	5	4	3	4	4	4	4	4	4	4	4	4	4	4	4	4	4	3	3	4	3	4	4	4	4	3	4	4	4	4	4	4	4	4	4	4	4	4	4	4	3	3	4	3	4	4	4
7	2	2	2	3	3	3	3	3	3	3	3	3	3	3	4	3	3	3	3	3	3	3	3	3	3	4	3	3	3	3	3	3	3	3	3	3	3	4	3	3	3	3	3	3	3	3	3	3	4
2	2	2	2	4	4	4	4	4	4	4	4	4	4	4	4	4	4	4	4	4	4	4	4	4	4	4	4	4	4	4	4	4	4	4	4	4	4	4	4	4	4	4	4	4	4	4	4	4	4
7	2	3	5	4	4	4	4	4	4	4	4	4	3	3	4	3	3	3	3	3	5	4	4	5	4	5	4	4	4	4	4	4	4	4	4	3	3	4	3	3	3	3	3	5	4	4	5	4	5
7	2	2	4	2	3	2	2	2	2	2	2	2	4	4	4	3	3	3	2	2	3	3	4	4	4	4	2	3	2	2	2	2	2	2	2	4	4	4	3	3	3	2	2	3	3	4	4	4	4
2	2	3	5	4	5	5	4	5	5	5	5	5	4	4	4	4	4	4	4	4	4	4	4	3	4	5	4	5	5	4	5	5	5	5	5	4	4	4	4	4	4	4	4	4	4	4	3	4	5
3	1	1	4	2	3	2	2	2	2	2	2	2	4	4	4	4	4	2	4	4	3	3	3	3	3	3	2	3	2	2	2	2	2	2	2	4	4	4	4	4	2	4	4	3	3	3	3	3	3
7	1	2	5	4	3	4	4	4	4	4	4	4	5	5	4	5	5	3	2	2	5	3	4	5	4	5	4	3	4	4	4	4	4	4	4	5	5	4	5	5	3	2	2	5	3	4	5	4	5
7	1	4	5	2	3	3	3	3	3	3	3	3	4	4	4	4	4	4	4	4	3	3	3	3	3	3	2	3	3	3	3	3	3	3	3	4	4	4	4	4	4	4	4	3	3	3	3	3	3
7	1	1	5	4	4	4	4	4	4	4	4	4	4	4	4	4	4	2	4	4	4	4	4	4	4	4	4	4	4	4	4	4	4	4	4	4	4	4	4	4	2	4	4	4	4	4	4	4	4
1	1	2	2	2	5	5	4	5	5	5	5	5	4	4	5	5	4	4	4	5	4	5	5	4	4	5	5	5	5	4	5	5	5	5	5	4	4	5	5	4	4	4	5	4	5	5	4	4	5
1	2	4	2	4	4	4	4	4	4	4	4	4	4	4	4	4	4	4	4	4	4	4	4	4	4	4	4	4	4	4	4	4	4	4	4	4	4	4	4	4	4	4	4	4	4	4	4	4	4
4	1	4	3	2	3	2	2	2	2	2	2	2	3	3	3	3	3	3	4	4	3	3	3	3	3	3	2	3	2	2	2	2	2	2	2	3	3	3	3	3	3	4	4	3	3	3	3	3	3
4	1	1	2	3	3	3	3	3	3	3	3	3	4	4	4	4	4	2	4	4	4	4	4	4	4	4	3	3	3	3	3	3	3	3	3	4	4	4	4	4	2	4	4	4	4	4	4	4	4
4	1	4	2	3	4	4	3	3	3	3	3	3	3	3	2	3	2	2	3	4	4	4	3	4	4	3	3	4	4	3	3	3	3	3	3	3	3	2	3	2	2	3	4	4	4	3	4	4	3
5	1	4	2	4	4	3	4	3	3	3	3	3	4	3	4	3	3	3	3	4	4	4	4	4	5	4	4	4	3	4	3	3	3	3	3	4	3	4	3	3	3	3	4	4	4	4	4	5	4
4	2	1	4	3	3	3	4	4	4	4	4	4	4	4	2	3	3	2	4	3	3	3	3	4	4	3	3	3	3	4	4	4	4	4	4	4	4	2	3	3	2	4	3	3	3	3	4	4	3
5	1	1	2	3	3	3	3	4	4	4	4	4	3	3	4	4	3	3	3	3	3	4	3	3	4	4	3	3	3	3	4	4	4	4	4	3	3	4	4	3	3	3	3	3	4	3	3	4	4
5	1	1	2	3	3	4	4	4	4	4	4	4	4	4	4	3	3	2	3	4	4	4	3	3	3	4	3	3	4	4	4	4	4	4	4	4	4	4	3	3	2	3	4	4	4	3	3	3	4
4	1	4	3	4	4	4	4	4	4	4	4	4	5	4	4	4	5	4	4	5	4	4	4	5	4	4	4	4	4	4	4	4	4	4	4	5	4	4	4	5	4	4	5	4	4	4	5	4	4
4	1	3	5	4	4	4	4	4	4	4	4	4	3	4	4	3	3	3	4	3	3	3	3	4	4	4	4	4	4	4	4	4	4	4	4	3	4	4	3	3	3	4	3	3	3	3	4	4	4
4	1	1	1	4	3	3	4	4	4	4	4	4	3	4	4	3	3	3	4	3	3	4	4	3	3	4	4	3	3	4	4	4	4	4	4	3	4	4	3	3	3	4	3	3	4	4	3	3	4
6	1	4	3	4	4	4	4	4	4	4	4	4	5	4	4	4	4	4	4	4	4	4	5	4	4	4	4	4	4	4	4	4	4	4	4	5	4	4	4	4	4	4	4	4	4	5	4	4	4
7	1	1	2	3	4	3	3	3	3	3	3	3	4	4	3	4	3	3	3	4	4	4	4	3	4	4	3	4	3	3	3	3	3	3	3	4	4	3	4	3	3	3	4	4	4	4	3	4	4
2	1	1	2	3	4	4	4	3	3	3	3	3	4	4	3	4	3	3	3	4	4	4	4	3	5	4	3	4	4	4	3	3	3	3	3	4	4	3	4	3	3	3	4	4	4	4	3	5	4
1	1	4	4	4	4	4	4	4	4	4	4	4	5	5	4	4	4	4	4	4	5	4	4	4	4	4	4	4	4	4	4	4	4	4	4	5	5	4	4	4	4	4	4	5	4	4	4	4	4
3	1	1	2	2	4	3	4	5	4	4	4	4	5	5	4	4	4	4	5	5	4	5	5	4	5	4	5	4	3	4	5	4	4	4	4	5	5	4	4	4	4	5	5	4	5	5	4	5	4
4	1	1	5	2	4	4	4	5	4	4	4	4	5	5	4	4	4	5	4	4	5	4	5	4	5	4	5	4	4	4	5	4	4	4	4	5	5	4	4	4	5	4	4	5	4	5	4	5	4
4	1	4	3	2	4	4	4	5	4	4	4	4	5	5	4	4	4	4	4	4	4	5	5	4	5	4	5	4	4	4	5	4	4	4	4	5	5	4	4	4	4	4	4	4	5	5	4	5	4
4	1	1	2	3	4	4	4	4	5	4	4	4	5	5	4	3	4	3	4	4	4	5	5	4	4	4	3	4	4	4	4	5	4	4	4	5	5	4	3	4	3	4	4	4	5	5	4	4	4
4	1	3	4	3	4	4	4	4	4	4	4	4	4	5	5	4	4	4	4	4	4	4	5	4	4	4	3	4	4	4	4	4	4	4	4	4	5	5	4	4	4	4	4	4	4	5	4	4	4
5	2	2	3	2	4	4	4	5	4	4	4	4	4	4	4	5	5	4	4	4	4	4	3	4	4	5	5	4	4	4	5	4	4	4	4	4	4	4	5	5	4	4	4	4	4	3	4	4	5
5	2	1	4	3	5	4	4	3	4	4	4	4	4	4	4	4	4	5	5	4	4	4	4	5	5	4	3	5	4	4	3	4	4	4	4	4	4	4	4	4	5	5	4	4	4	4	5	5	4
5	2	1	1	2	4	5	5	4	4	4	4	4	4	5	5	4	5	4	5	5	4	4	4	4	4	5	5	4	5	5	4	4	4	4	4	4	5	5	4	5	4	5	5	4	4	4	4	4	5
4	1	4	3	3	4	4	5	3	3	3	3	3	3	3	3	3	3	3	3	3	4	3	3	3	3	3	3	4	4	5	3	3	3	3	3	3	3	3	3	3	3	3	3	4	3	3	3	3	3
4	1	3	2	4	4	4	4	4	4	4	4	4	4	4	4	4	5	4	4	5	4	4	4	4	4	4	4	4	4	4	4	4	4	4	4	4	4	4	4	5	4	4	5	4	4	4	4	4	4
4	2	1	4	2	5	5	5	5	5	5	5	5	5	4	4	5	2	5	5	5	5	5	5	5	5	5	5	5	5	5	5	5	5	5	5	5	4	4	5	2	5	5	5	5	5	5	5	5	5
4	1	1	3	4	4	4	3	3	3	3	3	3	4	4	4	4	4	4	4	4	4	4	4	4	3	4	4	4	4	3	3	3	3	3	3	4	4	4	4	4	4	4	4	4	4	4	4	3	4
4	1	1	5	4	4	5	5	3	3	3	3	3	4	4	4	4	4	4	4	5	5	4	3	4	5	5	4	4	5	5	3	3	3	3	3	4	4	4	4	4	4	4	5	5	4	3	4	5	5
5	1	1	3	3	4	3	2	3	3	3	3	3	3	3	3	4	3	3	3	3	3	3	3	4	4	3	3	4	3	2	3	3	3	3	3	3	3	3	4	3	3	3	3	3	3	3	4	4	3
4	1	1	1	2	5	5	5	5	5	5	5	5	5	4	4	5	2	5	5	4	5	5	5	5	5	5	5	5	5	5	5	5	5	5	5	5	4	4	5	2	5	5	4	5	5	5	5	5	5
4	2	3	4	2	4	5	5	4	4	4	4	4	5	4	4	5	5	5	5	5	5	5	5	5	4	5	5	4	5	5	4	4	4	4	4	5	4	4	5	5	5	5	5	5	5	5	5	4	5
5	2	1	3	3	4	4	3	4	4	4	4	4	4	4	3	3	4	4	4	4	4	4	4	3	4	4	3	4	4	3	4	4	4	4	4	4	4	3	3	4	4	4	4	4	4	4	3	4	4
5	2	1	4	3	3	3	3	3	3	3	3	3	3	3	4	4	4	4	4	4	3	4	3	4	4	4	3	3	3	3	3	3	3	3	3	3	3	4	4	4	4	4	4	3	4	3	4	4	4
5	1	3	4	3	4	4	3	3	3	3	3	3	4	4	3	4	4	3	3	4	4	4	3	4	4	4	3	4	4	3	3	3	3	3	3	4	4	3	4	4	3	3	4	4	4	3	4	4	4
5	2	3	3	4	4	4	4	4	4	4	4	4	4	4	4	4	4	4	4	4	4	4	4	4	4	4	4	4	4	4	4	4	4	4	4	4	4	4	4	4	4	4	4	4	4	4	4	4	4
4	1	4	4	3	3	3	3	3	3	3	3	3	3	3	4	4	4	4	4	4	3	4	3	4	4	4	3	3	3	3	3	3	3	3	3	3	3	4	4	4	4	4	4	3	4	3	4	4	4
4	1	1	1	4	4	4	4	4	4	4	4	4	4	4	4	4	4	4	4	4	4	4	4	4	4	4	4	4	4	4	4	4	4	4	4	4	4	4	4	4	4	4	4	4	4	4	4	4	4
2	1	4	1	2	5	5	5	5	5	5	5	5	5	4	4	5	4	5	5	5	5	5	5	5	5	5	5	5	5	5	5	5	5	5	5	5	4	4	5	4	5	5	5	5	5	5	5	5	5
2	1	1	1	3	2	3	3	2	2	2	2	2	4	4	4	4	4	3	3	4	4	3	3	4	3	3	3	2	3	3	2	2	2	2	2	4	4	4	4	4	3	3	4	4	3	3	4	3	3
4	2	3	1	3	3	3	3	3	3	3	3	3	3	3	4	4	4	4	4	4	3	4	3	4	4	4	3	3	3	3	3	3	3	3	3	3	3	4	4	4	4	4	4	3	4	3	4	4	4
4	1	4	5	3	4	4	4	2	4	4	4	4	5	5	2	3	4	3	4	4	4	5	5	5	4	4	3	4	4	4	2	4	4	4	4	5	5	2	3	4	3	4	4	4	5	5	5	4	4
5	1	3	5	3	3	4	4	3	3	3	3	3	3	3	4	4	4	4	4	4	3	4	3	4	4	4	3	3	4	4	3	3	3	3	3	3	3	4	4	4	4	4	4	3	4	3	4	4	4
5	2	1	5	2	5	5	4	5	5	5	5	5	5	4	5	5	4	5	5	5	5	5	5	5	5	5	5	5	5	4	5	5	5	5	5	5	4	5	5	4	5	5	5	5	5	5	5	5	5
4	1	4	4	2	4	5	4	4	4	4	4	4	5	4	4	5	5	4	5	5	5	4	4	5	4	4	5	4	5	4	4	4	4	4	4	5	4	4	5	5	4	5	5	5	4	4	5	4	4
4	1	4	5	3	3	3	4	4	4	4	4	4	4	4	3	5	3	3	4	3	3	2	2	2	4	4	3	3	3	4	4	4	4	4	4	4	4	3	5	3	3	4	3	3	2	2	2	4	4
5	1	3	5	3	3	3	3	3	3	3	3	3	3	3	4	4	4	4	3	3	3	3	3	3	3	3	3	3	3	3	3	3	3	3	3	3	3	4	4	4	4	3	3	3	3	3	3	3	3
5	1	3	1	4	4	4	4	4	4	4	4	4	4	4	4	4	3	2	4	4	4	4	4	4	4	4	4	4	4	4	4	4	4	4	4	4	4	4	4	3	2	4	4	4	4	4	4	4	4
4	1	3	5	2	5	5	5	4	4	4	4	4	5	4	5	5	4	5	5	5	4	5	4	5	4	4	5	5	5	5	4	4	4	4	4	5	4	5	5	4	5	5	5	4	5	4	5	4	4
5	2	1	4	4	3	3	4	4	4	4	4	4	3	4	4	3	3	3	4	3	3	3	3	3	3	4	4	3	3	4	4	4	4	4	4	3	4	4	3	3	3	4	3	3	3	3	3	3	4
4	2	2	4	4	3	4	4	3	3	3	3	3	4	4	4	4	4	4	4	4	4	3	3	3	4	4	4	3	4	4	3	3	3	3	3	4	4	4	4	4	4	4	4	4	3	3	3	4	4
4	2	1	1	4	4	4	4	4	4	4	4	4	4	4	4	4	5	4	4	5	4	4	4	4	4	4	4	4	4	4	4	4	4	4	4	4	4	4	4	5	4	4	5	4	4	4	4	4	4
4	1	1	4	2	5	5	4	4	4	4	4	4	5	4	5	4	4	5	5	5	4	5	4	5	4	5	5	5	5	4	4	4	4	4	4	5	4	5	4	4	5	5	5	4	5	4	5	4	5
4	2	2	4	3	3	5	4	4	4	4	4	4	4	4	4	4	3	3	4	4	4	4	3	4	4	4	3	3	5	4	4	4	4	4	4	4	4	4	4	3	3	4	4	4	4	3	4	4	4
4	2	4	5	2	4	5	5	4	4	4	4	4	4	5	5	4	5	4	5	5	4	4	4	5	4	5	5	4	5	5	4	4	4	4	4	4	5	5	4	5	4	5	5	4	4	4	5	4	5
4	1	4	5	4	5	5	5	5	5	5	5	5	4	4	5	4	4	4	4	4	4	5	5	3	4	5	4	5	5	5	5	5	5	5	5	4	4	5	4	4	4	4	4	4	5	5	3	4	5
4	1	4	4	2	3	3	3	3	3	3	3	3	3	3	3	3	3	3	3	3	3	3	3	2	2	3	2	3	3	3	3	3	3	3	3	3	3	3	3	3	3	3	3	3	3	3	2	2	3
4	1	1	5	3	3	4	4	3	3	3	3	3	3	3	4	4	3	3	4	4	3	4	3	4	4	4	3	3	4	4	3	3	3	3	3	3	3	4	4	3	3	4	4	3	4	3	4	4	4
4	1	4	5	4	4	4	4	4	4	4	4	4	4	4	4	4	4	4	4	4	4	4	4	4	4	4	4	4	4	4	4	4	4	4	4	4	4	4	4	4	4	4	4	4	4	4	4	4	4
4	1	4	5	2	4	4	5	4	4	4	4	4	4	4	4	4	4	3	4	4	4	4	5	4	4	4	5	4	4	5	4	4	4	4	4	4	4	4	4	4	3	4	4	4	4	5	4	4	4
4	1	1	1	3	3	3	3	4	3	3	3	3	3	3	4	4	3	3	3	3	3	4	3	3	4	4	3	3	3	3	4	3	3	3	3	3	3	4	4	3	3	3	3	3	4	3	3	4	4
5	1	1	3	4	4	4	4	4	4	4	4	4	5	4	4	4	5	4	4	4	4	4	4	4	4	4	4	4	4	4	4	4	4	4	4	5	4	4	4	5	4	4	4	4	4	4	4	4	4
4	2	4	4	4	4	4	4	4	4	4	4	4	4	4	4	4	4	4	4	4	4	4	4	4	4	4	4	4	4	4	4	4	4	4	4	4	4	4	4	4	4	4	4	4	4	4	4	4	4
4	2	4	2	4	4	5	4	4	4	4	4	4	5	5	4	4	4	4	5	5	5	4	3	3	4	4	4	4	5	4	4	4	4	4	4	5	5	4	4	4	4	5	5	5	4	3	3	4	4
4	2	4	5	4	4	4	4	4	4	4	4	4	4	4	4	4	4	4	4	4	4	4	4	4	4	4	4	4	4	4	4	4	4	4	4	4	4	4	4	4	4	4	4	4	4	4	4	4	4
5	2	4	5	2	5	5	5	5	5	5	5	5	5	4	5	5	4	5	5	5	5	5	5	4	4	5	5	5	5	5	5	5	5	5	5	5	4	5	5	4	5	5	5	5	5	5	4	4	5
4	2	4	5	3	2	4	3	1	3	3	3	3	5	5	4	4	5	3	5	5	5	2	4	4	4	4	3	2	4	3	1	3	3	3	3	5	5	4	4	5	3	5	5	5	2	4	4	4	4
6	1	1	2	3	3	3	3	4	3	3	4	4	3	3	4	4	3	3	3	3	3	4	3	3	4	4	3	3	3	3	4	3	3	4	4	3	3	4	4	3	3	3	3	3	4	3	3	4	4
4	1	1	4	2	5	5	4	5	5	5	5	5	5	4	5	5	4	4	5	5	5	5	5	5	5	5	5	5	5	4	5	5	5	5	5	5	4	5	5	4	4	5	5	5	5	5	5	5	5
4	1	3	4	3	3	3	3	3	3	3	3	3	3	3	3	3	3	3	3	3	3	3	3	3	3	3	3	3	3	3	3	3	3	3	3	3	3	3	3	3	3	3	3	3	3	3	3	3	3
7	2	4	3	2	5	5	3	5	5	5	5	5	4	4	5	4	4	4	4	5	4	5	5	5	4	5	5	5	5	3	5	5	5	5	5	4	4	5	4	4	4	4	5	4	5	5	5	4	5
4	2	4	4	3	4	3	2	3	3	3	3	3	3	3	3	4	3	3	3	3	3	3	3	4	4	3	3	4	3	2	3	3	3	3	3	3	3	3	4	3	3	3	3	3	3	3	4	4	3
1	1	1	4	4	4	4	4	4	4	4	4	4	5	5	5	5	5	5	4	4	4	5	5	5	5	5	4	4	4	4	4	4	4	4	4	5	5	5	5	5	5	4	4	4	5	5	5	5	5
2	1	1	2	2	5	5	5	5	5	5	5	5	4	4	4	4	4	4	4	4	4	5	5	5	5	5	5	5	5	5	5	5	5	5	5	4	4	4	4	4	4	4	4	4	5	5	5	5	5
4	2	1	4	4	4	4	4	4	4	4	4	4	4	4	4	4	4	4	4	5	4	3	3	4	4	3	4	4	4	4	4	4	4	4	4	4	4	4	4	4	4	4	5	4	3	3	4	4	3
4	1	1	5	4	4	4	4	3	3	3	3	3	4	4	4	4	4	3	4	4	4	4	3	4	4	4	4	4	4	4	3	3	3	3	3	4	4	4	4	4	3	4	4	4	4	3	4	4	4
4	2	4	5	3	4	5	5	4	4	4	4	4	4	4	4	4	4	3	5	5	4	4	3	4	3	3	3	4	5	5	4	4	4	4	4	4	4	4	4	4	3	5	5	4	4	3	4	3	3
6	1	1	2	4	4	5	4	5	4	4	4	4	5	4	4	5	4	4	4	5	4	4	5	4	4	4	4	4	5	4	5	4	4	4	4	5	4	4	5	4	4	4	5	4	4	5	4	4	4
6	1	1	5	4	3	3	4	4	4	4	4	4	3	4	4	3	3	3	4	3	3	3	4	4	3	4	4	3	3	4	4	4	4	4	4	3	4	4	3	3	3	4	3	3	3	4	4	3	4
6	1	4	2	3	3	2	4	4	4	4	4	4	4	4	4	4	4	3	4	4	4	4	4	4	4	4	3	3	2	4	4	4	4	4	4	4	4	4	4	4	3	4	4	4	4	4	4	4	4
6	2	4	4	4	3	3	4	4	4	4	4	4	3	4	4	3	3	3	4	3	3	4	4	3	3	4	4	3	3	4	4	4	4	4	4	3	4	4	3	3	3	4	3	3	4	4	3	3	4
6	2	1	4	4	4	4	4	4	4	4	4	4	5	5	5	5	5	5	5	5	5	4	4	4	5	5	4	4	4	4	4	4	4	4	4	5	5	5	5	5	5	5	5	5	4	4	4	5	5
6	2	1	4	2	5	5	5	5	5	5	5	5	5	4	4	4	4	4	4	5	4	5	5	5	5	5	5	5	5	5	5	5	5	5	5	5	4	4	4	4	4	4	5	4	5	5	5	5	5
6	2	2	4	4	4	4	4	4	4	4	4	4	4	4	4	4	4	4	4	4	4	4	4	5	4	4	4	4	4	4	4	4	4	4	4	4	4	4	4	4	4	4	4	4	4	4	5	4	4
2	1	1	4	4	4	4	4	4	4	4	4	4	3	3	4	4	4	3	4	4	4	4	4	4	4	4	4	4	4	4	4	4	4	4	4	3	3	4	4	4	3	4	4	4	4	4	4	4	4
2	1	4	5	4	4	4	4	4	4	4	4	4	4	4	4	4	4	4	4	4	4	4	4	4	4	4	4	4	4	4	4	4	4	4	4	4	4	4	4	4	4	4	4	4	4	4	4	4	4
2	2	1	5	4	5	4	4	4	4	4	4	4	4	4	4	4	4	4	5	5	5	4	4	4	4	5	4	5	4	4	4	4	4	4	4	4	4	4	4	4	4	5	5	5	4	4	4	4	5
2	1	4	2	4	4	4	4	4	4	4	4	4	3	3	3	3	3	3	4	4	4	3	4	4	4	4	4	4	4	4	4	4	4	4	4	3	3	3	3	3	3	4	4	4	3	4	4	4	4
2	1	4	5	3	4	5	5	5	5	5	5	5	4	4	4	4	4	4	4	4	4	4	4	4	4	4	3	4	5	5	5	5	5	5	5	4	4	4	4	4	4	4	4	4	4	4	4	4	4
6	1	1	5	4	4	4	4	3	4	4	4	4	4	4	5	4	4	3	4	3	3	3	3	4	4	4	4	4	4	4	3	4	4	4	4	4	4	5	4	4	3	4	3	3	3	3	4	4	4
6	1	4	5	3	4	4	4	4	4	4	4	4	5	5	4	4	5	5	5	4	4	4	4	4	4	4	3	4	4	4	4	4	4	4	4	5	5	4	4	5	5	5	4	4	4	4	4	4	4
6	2	4	3	2	5	5	5	5	5	5	5	5	5	5	5	5	5	5	5	5	5	5	5	5	5	5	5	5	5	5	5	5	5	5	5	5	5	5	5	5	5	5	5	5	5	5	5	5	5
6	2	1	3	4	4	5	3	3	3	3	3	3	5	4	4	4	4	4	4	4	4	4	4	4	4	4	4	4	5	3	3	3	3	3	3	5	4	4	4	4	4	4	4	4	4	4	4	4	4
6	2	4	5	4	3	3	3	3	3	3	3	3	4	3	3	3	3	3	3	3	3	3	3	4	4	4	4	3	3	3	3	3	3	3	3	4	3	3	3	3	3	3	3	3	3	3	4	4	4
4	2	4	4	4	4	3	3	4	4	4	4	4	3	3	3	3	3	3	4	4	4	3	3	3	3	4	4	4	3	3	4	4	4	4	4	3	3	3	3	3	3	4	4	4	3	3	3	3	4
5	1	4	5	3	4	4	4	4	4	4	4	4	5	4	4	4	4	4	4	4	4	3	4	4	4	5	3	4	4	4	4	4	4	4	4	5	4	4	4	4	4	4	4	4	3	4	4	4	5
5	1	2	5	3	4	4	4	4	4	4	4	4	5	4	4	4	4	4	4	4	4	3	4	4	4	5	3	4	4	4	4	4	4	4	4	5	4	4	4	4	4	4	4	4	3	4	4	4	5
4	2	1	5	3	4	4	4	3	4	4	4	4	4	4	4	4	4	4	4	4	4	4	4	4	4	4	3	4	4	4	3	4	4	4	4	4	4	4	4	4	4	4	4	4	4	4	4	4	4
4	2	3	3	4	4	5	4	3	3	3	3	3	4	4	4	3	3	4	4	4	4	3	3	4	5	5	4	4	5	4	3	3	3	3	3	4	4	4	3	3	4	4	4	4	3	3	4	5	5
4	2	4	4	4	5	5	5	5	5	5	5	5	5	5	5	5	5	5	5	5	5	5	5	5	5	5	4	5	5	5	5	5	5	5	5	5	5	5	5	5	5	5	5	5	5	5	5	5	5
4	1	4	2	4	4	5	4	4	4	4	4	4	4	4	3	3	4	4	4	4	4	3	3	4	4	3	4	4	5	4	4	4	4	4	4	4	4	3	3	4	4	4	4	4	3	3	4	4	3
4	1	2	2	2	5	3	3	5	5	5	5	5	5	5	3	3	5	5	5	5	5	5	5	5	5	5	5	5	3	3	5	5	5	5	5	5	5	3	3	5	5	5	5	5	5	5	5	5	5
4	1	4	2	4	4	4	4	4	4	4	4	4	4	4	4	4	4	4	4	4	4	4	4	4	4	4	4	4	4	4	4	4	4	4	4	4	4	4	4	4	4	4	4	4	4	4	4	4	4
4	2	1	4	4	4	4	4	4	4	4	4	4	4	4	4	4	4	4	4	4	4	4	3	4	4	4	4	4	4	4	4	4	4	4	4	4	4	4	4	4	4	4	4	4	4	3	4	4	4
4	2	3	2	4	4	4	4	4	4	4	4	4	4	4	4	4	4	4	4	4	4	4	3	4	4	4	4	4	4	4	4	4	4	4	4	4	4	4	4	4	4	4	4	4	4	3	4	4	4
4	3	4	2	1	1	1	1	1	1	1	1	1	1	1	1	1	1	1	1	1	1	1	1	1	1	1	1	1	1	1	1	1	1	1	1	1	1	1	1	1	1	1	1	1	1	1	1	1	1
4	1	3	2	4	4	3	3	3	3	3	3	3	4	4	4	4	3	4	4	4	3	3	4	4	4	4	4	4	3	3	3	3	3	3	3	4	4	4	4	3	4	4	4	3	3	4	4	4	4
4	1	4	2	3	3	4	4	3	3	3	3	3	3	4	3	4	4	4	3	4	4	3	3	3	4	4	3	3	4	4	3	3	3	3	3	3	4	3	4	4	4	3	4	4	3	3	3	4	4
4	1	2	4	2	4	5	5	5	5	5	5	5	3	4	4	5	3	4	5	5	4	4	5	4	4	5	5	4	5	5	5	5	5	5	5	3	4	4	5	3	4	5	5	4	4	5	4	4	5
4	2	2	1	4	4	3	3	3	3	3	3	3	3	3	3	3	4	3	4	3	3	5	4	4	2	4	4	4	3	3	3	3	3	3	3	3	3	3	3	4	3	4	3	3	5	4	4	2	4
4	2	3	4	3	4	4	3	3	3	3	3	3	4	4	4	5	3	3	4	5	3	5	5	5	4	4	3	4	4	3	3	3	3	3	3	4	4	4	5	3	3	4	5	3	5	5	5	4	4
4	2	2	1	2	5	5	4	5	5	5	5	5	4	5	5	5	4	5	3	3	5	5	4	4	3	4	5	5	5	4	5	5	5	5	5	4	5	5	5	4	5	3	3	5	5	4	4	3	4
4	2	1	3	4	5	5	5	3	5	5	5	5	5	5	4	4	4	4	3	3	5	5	4	5	5	5	4	5	5	5	3	5	5	5	5	5	5	4	4	4	4	3	3	5	5	4	5	5	5
4	1	2	4	2	5	5	5	5	5	5	5	5	5	5	5	5	5	5	5	5	5	5	5	5	5	5	5	5	5	5	5	5	5	5	5	5	5	5	5	5	5	5	5	5	5	5	5	5	5
4	1	3	4	4	4	4	4	4	4	4	4	4	5	4	4	4	3	5	4	4	4	4	3	4	3	4	4	4	4	4	4	4	4	4	4	5	4	4	4	3	5	4	4	4	4	3	4	3	4
4	1	3	3	4	4	4	4	4	4	4	4	4	3	3	3	3	3	4	3	3	4	3	3	4	3	4	4	4	4	4	4	4	4	4	4	3	3	3	3	3	4	3	3	4	3	3	4	3	4
6	1	2	4	2	5	5	5	5	5	5	5	5	5	5	5	5	5	5	5	5	5	5	5	5	5	5	5	5	5	5	5	5	5	5	5	5	5	5	5	5	5	5	5	5	5	5	5	5	5
6	1	3	4	4	4	4	4	4	4	4	4	4	3	3	3	3	3	4	3	3	4	3	3	4	3	4	4	4	4	4	4	4	4	4	4	3	3	3	3	3	4	3	3	4	3	3	4	3	4
4	1	3	4	2	5	5	3	4	5	5	5	5	3	3	4	4	5	5	3	4	4	3	4	4	4	4	5	5	5	3	4	5	5	5	5	3	3	4	4	5	5	3	4	4	3	4	4	4	4
4	1	3	3	4	3	5	4	4	4	4	4	4	4	5	3	4	5	2	4	3	4	4	4	5	4	4	4	3	5	4	4	4	4	4	4	4	5	3	4	5	2	4	3	4	4	4	5	4	4
6	2	1	2	3	5	5	5	5	5	5	5	5	2	3	1	3	5	4	4	5	5	4	4	5	5	3	3	5	5	5	5	5	5	5	5	2	3	1	3	5	4	4	5	5	4	4	5	5	3
4	2	4	4	4	4	4	4	4	4	4	4	4	3	3	3	3	3	4	3	3	4	3	3	4	3	4	4	4	4	4	4	4	4	4	4	3	3	3	3	3	4	3	3	4	3	3	4	3	4
6	1	2	4	4	4	4	4	3	4	4	4	4	5	4	4	4	5	3	4	4	4	3	3	4	4	5	4	4	4	4	3	4	4	4	4	5	4	4	4	5	3	4	4	4	3	3	4	4	5
5	1	3	4	4	4	4	4	4	4	4	4	4	5	5	4	4	3	4	4	5	4	4	3	4	3	4	4	4	4	4	4	4	4	4	4	5	5	4	4	3	4	4	5	4	4	3	4	3	4
4	2	1	3	4	5	4	4	4	4	4	4	4	5	4	5	5	4	4	4	4	5	5	4	4	2	4	4	5	4	4	4	4	4	4	4	5	4	5	5	4	4	4	4	5	5	4	4	2	4
4	1	2	2	3	4	4	4	4	4	4	4	4	5	4	3	5	3	4	3	4	5	5	3	4	2	4	3	4	4	4	4	4	4	4	4	5	4	3	5	3	4	3	4	5	5	3	4	2	4
4	2	1	2	2	5	4	5	4	4	4	4	4	5	4	3	5	4	5	4	4	5	4	4	4	2	4	2	5	4	5	4	4	4	4	4	5	4	3	5	4	5	4	4	5	4	4	4	2	4
4	2	4	4	4	5	4	5	4	4	4	4	4	5	4	5	5	3	4	5	4	5	3	4	4	2	4	4	5	4	5	4	4	4	4	4	5	4	5	5	3	4	5	4	5	3	4	4	2	4
4	2	2	2	4	5	2	4	4	4	4	4	4	5	4	2	5	4	4	4	3	5	5	2	4	2	4	4	5	2	4	4	4	4	4	4	5	4	2	5	4	4	4	3	5	5	2	4	2	4
4	1	2	4	2	5	5	5	4	5	5	5	5	5	4	3	5	4	4	5	4	5	5	4	4	5	4	5	5	5	5	4	5	5	5	5	5	4	3	5	4	4	5	4	5	5	4	4	5	4
4	2	2	4	4	4	4	4	5	5	5	5	5	5	4	3	5	4	2	4	5	4	5	3	4	2	4	4	4	4	4	5	5	5	5	5	5	4	3	5	4	2	4	5	4	5	3	4	2	4
4	2	1	4	4	4	4	4	4	4	4	4	4	4	4	4	4	4	5	4	4	4	4	4	3	4	5	4	4	4	4	4	4	4	4	4	4	4	4	4	4	5	4	4	4	4	4	3	4	5
4	2	1	3	3	4	4	4	4	4	4	4	4	4	4	4	4	4	4	4	4	4	4	4	3	4	4	3	4	4	4	4	4	4	4	4	4	4	4	4	4	4	4	4	4	4	4	3	4	4
4	1	3	4	4	4	4	4	3	4	4	4	4	5	4	5	4	4	4	4	5	4	3	3	4	5	5	4	4	4	4	3	4	4	4	4	5	4	5	4	4	4	4	5	4	3	3	4	5	5
4	1	3	4	2	5	5	4	4	4	4	4	4	5	5	5	5	5	5	4	4	4	4	5	5	5	5	5	5	5	4	4	4	4	4	4	5	5	5	5	5	5	4	4	4	4	5	5	5	5
4	1	3	3	3	4	4	4	3	4	4	4	4	4	3	4	4	4	3	4	4	4	3	3	4	4	4	3	4	4	4	3	4	4	4	4	4	3	4	4	4	3	4	4	4	3	3	4	4	4
4	1	3	5	4	4	4	4	3	4	4	4	4	4	3	4	4	4	3	4	4	3	3	3	3	3	4	4	4	4	4	3	4	4	4	4	4	3	4	4	4	3	4	4	3	3	3	3	3	4
4	1	3	3	4	3	4	4	4	4	4	4	4	4	4	4	4	4	4	4	4	4	3	3	4	4	3	4	3	4	4	4	4	4	4	4	4	4	4	4	4	4	4	4	4	3	3	4	4	3
4	1	3	3	3	4	4	4	3	4	4	4	4	4	4	4	4	4	4	4	4	4	3	4	4	4	4	3	4	4	4	3	4	4	4	4	4	4	4	4	4	4	4	4	4	3	4	4	4	4
4	1	2	3	2	5	5	5	5	5	5	5	5	5	5	5	5	5	5	5	5	5	5	5	5	5	5	5	5	5	5	5	5	5	5	5	5	5	5	5	5	5	5	5	5	5	5	5	5	5
4	2	2	4	4	4	5	3	3	3	3	3	3	4	4	4	4	4	3	4	4	4	3	4	5	4	4	4	4	5	3	3	3	3	3	3	4	4	4	4	4	3	4	4	4	3	4	5	4	4
4	2	1	4	3	4	3	4	4	4	4	5	4	3	4	3	3	4	3	4	4	3	3	4	3	3	4	3	4	3	4	4	4	4	5	4	3	4	3	3	4	3	4	4	3	3	4	3	3	4
4	1	3	3	3	4	4	4	5	5	5	5	5	4	4	4	3	3	3	3	4	4	5	4	4	4	3	3	4	4	4	5	5	5	5	5	4	4	4	3	3	3	3	4	4	5	4	4	4	3
4	2	2	1	2	4	4	4	5	4	4	4	4	5	5	4	3	4	4	3	4	4	4	3	3	4	4	5	4	4	4	5	4	4	4	4	5	5	4	3	4	4	3	4	4	4	3	3	4	4
4	2	2	3	3	3	3	4	4	4	4	4	4	3	3	4	4	4	3	4	4	5	4	5	3	3	4	3	3	3	4	4	4	4	4	4	3	3	4	4	4	3	4	4	5	4	5	3	3	4
4	2	2	4	3	5	5	5	4	5	5	4	5	3	3	4	4	3	4	3	4	5	4	5	5	4	3	3	5	5	5	4	5	5	4	5	3	3	4	4	3	4	3	4	5	4	5	5	4	3
4	3	2	3	4	4	4	5	3	5	4	4	4	5	4	5	5	5	4	4	5	4	3	3	4	4	3	4	4	4	5	3	5	4	4	4	5	4	5	5	5	4	4	5	4	3	3	4	4	3
4	2	2	4	4	5	4	4	5	4	4	4	4	5	4	5	5	5	4	4	4	5	4	5	4	5	4	4	5	4	4	5	4	4	4	4	5	4	5	5	5	4	4	4	5	4	5	4	5	4
4	2	1	4	4	3	3	3	4	3	3	3	3	3	4	4	3	4	4	4	4	3	4	3	3	4	3	4	3	3	3	4	3	3	3	3	3	4	4	3	4	4	4	4	3	4	3	3	4	3
4	2	2	4	4	4	4	4	4	4	4	4	4	5	4	4	4	5	5	5	4	4	5	5	5	4	5	4	4	4	4	4	4	4	4	4	5	4	4	4	5	5	5	4	4	5	5	5	4	5
4	1	2	3	4	3	4	5	3	4	4	4	4	5	4	4	5	5	4	4	5	4	3	3	4	5	3	4	3	4	5	3	4	4	4	4	5	4	4	5	5	4	4	5	4	3	3	4	5	3
7	2	2	4	4	5	4	4	5	4	4	4	4	4	4	5	4	5	4	4	4	5	4	4	4	5	4	4	5	4	4	5	4	4	4	4	4	4	5	4	5	4	4	4	5	4	4	4	5	4
6	1	3	4	4	4	4	4	4	4	4	4	4	4	4	4	4	4	4	4	4	4	4	4	4	4	4	4	4	4	4	4	4	4	4	4	4	4	4	4	4	4	4	4	4	4	4	4	4	4
6	2	4	4	2	5	5	5	5	5	5	5	5	5	5	5	5	5	5	5	5	5	5	5	5	5	5	5	5	5	5	5	5	5	5	5	5	5	5	5	5	5	5	5	5	5	5	5	5	5
6	1	3	4	2	5	5	5	5	5	5	5	5	5	5	5	5	5	5	5	5	5	5	5	5	5	5	5	5	5	5	5	5	5	5	5	5	5	5	5	5	5	5	5	5	5	5	5	5	5
4	1	2	4	2	5	5	5	5	5	5	5	5	5	5	5	5	5	5	5	5	5	5	5	5	5	5	5	5	5	5	5	5	5	5	5	5	5	5	5	5	5	5	5	5	5	5	5	5	5
4	1	2	1	2	5	5	5	5	5	5	5	5	5	5	5	5	5	5	5	5	5	5	5	5	5	5	5	5	5	5	5	5	5	5	5	5	5	5	5	5	5	5	5	5	5	5	5	5	5
7	2	4	4	2	5	5	5	5	5	5	5	5	5	5	5	5	5	5	5	5	5	5	5	5	5	5	5	5	5	5	5	5	5	5	5	5	5	5	5	5	5	5	5	5	5	5	5	5	5
4	2	4	4	4	5	5	5	5	5	5	5	5	5	5	5	5	5	5	5	5	5	5	5	5	5	5	4	5	5	5	5	5	5	5	5	5	5	5	5	5	5	5	5	5	5	5	5	5	5
4	1	3	4	2	5	5	5	5	5	5	5	5	5	5	5	5	5	5	5	5	5	5	5	5	5	5	5	5	5	5	5	5	5	5	5	5	5	5	5	5	5	5	5	5	5	5	5	5	5
4	1	3	4	4	4	4	4	4	4	4	4	4	4	4	4	4	4	4	4	4	4	4	4	4	4	4	4	4	4	4	4	4	4	4	4	4	4	4	4	4	4	4	4	4	4	4	4	4	4
4	2	2	3	3	4	4	4	4	4	4	4	4	4	4	4	4	4	4	4	4	4	4	4	4	4	4	3	4	4	4	4	4	4	4	4	4	4	4	4	4	4	4	4	4	4	4	4	4	4
7	2	2	4	2	5	5	5	5	5	5	5	5	5	5	5	5	5	5	5	5	5	5	5	5	5	5	5	5	5	5	5	5	5	5	5	5	5	5	5	5	5	5	5	5	5	5	5	5	5
4	1	3	3	4	4	4	4	4	4	4	4	4	4	4	4	4	4	4	4	4	4	4	4	4	4	4	4	4	4	4	4	4	4	4	4	4	4	4	4	4	4	4	4	4	4	4	4	4	4
4	1	3	4	4	4	4	4	4	4	4	4	4	4	4	4	4	4	4	4	4	4	4	4	4	4	4	4	4	4	4	4	4	4	4	4	4	4	4	4	4	4	4	4	4	4	4	4	4	4
7	2	1	1	4	4	3	4	4	4	4	4	4	4	4	4	4	4	4	4	4	4	4	4	3	4	4	4	4	3	4	4	4	4	4	4	4	4	4	4	4	4	4	4	4	4	4	3	4	4
4	2	2	4	4	4	4	4	4	4	4	4	4	4	4	4	4	4	4	4	4	4	4	4	4	4	4	4	4	4	4	4	4	4	4	4	4	4	4	4	4	4	4	4	4	4	4	4	4	4
7	1	3	5	2	5	5	5	5	5	5	5	5	5	5	5	5	5	5	5	5	5	5	5	5	5	5	5	5	5	5	5	5	5	5	5	5	5	5	5	5	5	5	5	5	5	5	5	5	5
4	1	2	2	4	4	4	4	4	4	4	4	4	4	4	4	4	4	4	4	4	4	4	4	4	4	4	4	4	4	4	4	4	4	4	4	4	4	4	4	4	4	4	4	4	4	4	4	4	4
8	2	2	4	2	5	5	5	5	5	5	5	5	5	5	5	5	5	5	5	5	5	5	5	5	5	5	5	5	5	5	5	5	5	5	5	5	5	5	5	5	5	5	5	5	5	5	5	5	5
8	2	2	4	2	5	5	5	5	5	5	5	5	5	5	5	5	5	5	5	5	5	5	5	5	5	5	5	5	5	5	5	5	5	5	5	5	5	5	5	5	5	5	5	5	5	5	5	5	5
7	1	2	5	4	4	4	4	5	5	5	5	5	5	4	4	5	5	5	5	5	4	5	5	4	4	5	4	4	4	4	5	5	5	5	5	5	4	4	5	5	5	5	5	4	5	5	4	4	5
8	1	2	2	4	5	5	5	5	5	5	5	5	4	4	4	4	5	5	5	4	4	5	5	5	4	4	4	5	5	5	5	5	5	5	5	4	4	4	4	5	5	5	4	4	5	5	5	4	4
8	1	2	4	4	5	5	5	5	5	5	5	5	4	4	4	4	5	5	5	4	4	5	5	5	4	4	4	5	5	5	5	5	5	5	5	4	4	4	4	5	5	5	4	4	5	5	5	4	4
8	1	3	4	2	4	5	5	5	5	5	5	5	5	4	5	5	5	4	5	5	4	4	4	4	4	5	5	4	5	5	5	5	5	5	5	5	4	5	5	5	4	5	5	4	4	4	4	4	5
8	1	2	2	4	4	4	4	4	4	4	4	4	4	5	5	5	5	4	5	4	4	4	4	5	5	5	4	4	4	4	4	4	4	4	4	4	5	5	5	5	4	5	4	4	4	4	5	5	5
8	1	2	5	2	4	5	5	5	5	5	5	5	5	4	5	5	4	5	5	4	5	4	4	4	4	5	5	4	5	5	5	5	5	5	5	5	4	5	5	4	5	5	4	5	4	4	4	4	5
8	1	3	1	3	3	4	4	4	4	4	4	4	5	4	4	4	4	5	4	5	4	3	4	3	4	3	3	3	4	4	4	4	4	4	4	5	4	4	4	4	5	4	5	4	3	4	3	4	3
8	1	2	2	2	5	5	4	4	4	4	4	4	4	5	4	5	4	5	5	4	4	5	4	5	4	5	5	5	5	4	4	4	4	4	4	4	5	4	5	4	5	5	4	4	5	4	5	4	5
4	1	2	2	2	5	5	4	4	4	4	4	4	4	5	4	5	4	4	4	5	4	5	4	5	4	5	5	5	5	4	4	4	4	4	4	4	5	4	5	4	4	4	5	4	5	4	5	4	5
4	1	2	2	4	4	4	4	4	4	4	4	4	4	4	4	4	4	4	5	5	5	5	5	5	5	5	4	4	4	4	4	4	4	4	4	4	4	4	4	4	4	5	5	5	5	5	5	5	5
4	2	2	2	4	4	4	3	4	4	4	4	4	4	4	3	3	4	3	3	3	3	4	4	3	4	4	4	4	4	3	4	4	4	4	4	4	4	3	3	4	3	3	3	3	4	4	3	4	4
4	2	4	2	4	4	4	3	4	4	4	4	4	4	4	3	3	4	3	3	3	3	4	4	3	4	4	4	4	4	3	4	4	4	4	4	4	4	3	3	4	3	3	3	3	4	4	3	4	4
4	2	4	4	3	4	4	4	3	3	3	3	3	4	4	4	4	3	4	4	3	4	4	4	4	4	4	3	4	4	4	3	3	3	3	3	4	4	4	4	3	4	4	3	4	4	4	4	4	4
4	2	2	4	4	4	4	4	4	4	4	4	4	4	5	5	5	5	4	5	4	4	4	4	5	5	5	4	4	4	4	4	4	4	4	4	4	5	5	5	5	4	5	4	4	4	4	5	5	5
4	2	4	2	2	5	5	5	5	5	5	5	5	5	5	5	5	5	5	4	4	5	4	4	5	5	5	5	5	5	5	5	5	5	5	5	5	5	5	5	5	5	4	4	5	4	4	5	5	5
4	2	2	4	4	5	5	5	5	5	5	5	5	5	5	5	5	5	5	4	4	5	4	4	5	5	5	5	5	5	5	5	5	5	5	5	5	5	5	5	5	5	4	4	5	4	4	5	5	5
4	2	2	4	4	4	3	4	4	4	4	4	4	5	5	5	5	5	5	4	4	4	3	3	3	4	4	4	4	3	4	4	4	4	4	4	5	5	5	5	5	5	4	4	4	3	3	3	4	4
4	2	4	4	4	4	5	4	5	5	5	5	5	4	3	3	5	5	3	3	4	3	3	5	4	3	4	5	4	5	4	5	5	5	5	5	4	3	3	5	5	3	3	4	3	3	5	4	3	4
4	2	4	2	4	4	5	4	5	4	4	4	4	4	3	3	5	5	3	3	4	3	3	5	4	3	4	5	4	5	4	5	4	4	4	4	4	3	3	5	5	3	3	4	3	3	5	4	3	4
4	2	3	4	4	3	3	4	5	3	3	3	3	3	3	4	3	4	4	3	4	3	3	4	3	3	3	4	3	3	4	5	3	3	3	3	3	3	4	3	4	4	3	4	3	3	4	3	3	3
4	2	4	4	4	3	3	4	5	3	4	4	4	4	4	3	3	4	3	3	3	3	3	4	3	3	3	4	3	3	4	5	3	4	4	4	4	4	3	3	4	3	3	3	3	3	4	3	3	3
4	2	2	3	4	5	5	5	5	5	5	5	5	5	5	5	5	4	4	4	5	4	5	5	4	4	5	5	5	5	5	5	5	5	5	5	5	5	5	5	4	4	4	5	4	5	5	4	4	5
4	2	4	4	4	5	4	5	4	4	4	4	4	3	5	4	5	4	5	4	5	4	4	3	5	5	5	5	5	4	5	4	4	4	4	4	3	5	4	5	4	5	4	5	4	4	3	5	5	5
4	2	1	4	4	5	5	5	5	5	5	5	5	5	5	5	5	4	4	4	5	4	5	5	4	4	5	5	5	5	5	5	5	5	5	5	5	5	5	5	4	4	4	5	4	5	5	4	4	5
4	1	3	4	4	5	4	4	3	4	4	4	4	4	5	4	5	5	4	4	5	4	5	5	5	5	4	5	5	4	4	3	4	4	4	4	4	5	4	5	5	4	4	5	4	5	5	5	5	4
4	1	2	3	4	4	4	4	4	4	4	4	4	3	4	5	3	5	3	4	4	4	4	4	4	3	5	4	4	4	4	4	4	4	4	4	3	4	5	3	5	3	4	4	4	4	4	4	3	5
4	1	2	4	4	4	4	4	5	4	4	4	4	5	3	5	3	4	4	3	4	5	4	4	4	3	5	4	4	4	4	5	4	4	4	4	5	3	5	3	4	4	3	4	5	4	4	4	3	5
4	1	3	2	3	3	3	3	3	3	3	3	3	4	3	4	3	4	3	4	3	4	3	4	4	3	3	3	3	3	3	3	3	3	3	3	4	3	4	3	4	3	4	3	4	3	4	4	3	3
4	1	3	4	3	3	3	3	3	3	3	3	3	4	3	4	3	4	3	3	3	4	3	4	4	3	3	3	3	3	3	3	3	3	3	3	4	3	4	3	4	3	3	3	4	3	4	4	3	3
4	1	2	2	4	4	4	4	4	4	4	4	4	5	4	5	4	4	4	5	5	5	5	4	5	5	5	4	4	4	4	4	4	4	4	4	5	4	5	4	4	4	5	5	5	5	4	5	5	5
4	1	2	5	4	4	4	4	4	4	4	4	4	5	4	5	4	4	4	5	5	5	5	4	5	5	5	4	4	4	4	4	4	4	4	4	5	4	5	4	4	4	5	5	5	5	4	5	5	5
4	1	3	4	4	4	4	4	4	4	4	4	4	4	4	3	4	5	5	4	3	5	3	4	3	3	4	4	4	4	4	4	4	4	4	4	4	4	3	4	5	5	4	3	5	3	4	3	3	4
4	1	3	1	4	4	4	4	4	4	4	4	4	4	4	3	4	5	5	4	3	4	3	4	3	3	4	4	4	4	4	4	4	4	4	4	4	4	3	4	5	5	4	3	4	3	4	3	3	4
4	1	2	4	3	3	4	4	4	4	4	4	4	4	4	5	3	4	5	3	5	4	3	4	3	4	3	3	3	4	4	4	4	4	4	4	4	4	5	3	4	5	3	5	4	3	4	3	4	3
4	2	1	4	4	5	4	5	4	5	5	5	4	4	5	5	5	5	4	5	5	4	4	5	5	5	5	5	5	4	5	4	5	5	5	4	4	5	5	5	5	4	5	5	4	4	5	5	5	5
4	1	3	1	4	5	4	5	4	4	4	4	4	5	5	4	5	5	4	4	4	5	4	5	5	5	5	5	5	4	5	4	4	4	4	4	5	5	4	5	5	4	4	4	5	4	5	5	5	5
4	1	2	4	3	4	4	3	3	3	3	3	3	5	5	5	5	5	5	5	5	5	4	4	4	4	5	3	4	4	3	3	3	3	3	3	5	5	5	5	5	5	5	5	5	4	4	4	4	5
4	2	4	4	4	4	4	4	5	4	4	4	4	4	4	5	5	4	4	5	5	5	5	5	4	4	5	4	4	4	4	5	4	4	4	4	4	4	5	5	4	4	5	5	5	5	5	4	4	5
4	2	1	4	4	4	3	4	4	4	4	4	4	5	5	5	5	5	5	4	4	4	3	3	3	4	4	4	4	3	4	4	4	4	4	4	5	5	5	5	5	5	4	4	4	3	3	3	4	4
4	2	3	4	3	4	4	3	3	3	3	3	3	5	5	5	5	5	5	5	5	5	4	4	4	4	5	3	4	4	3	3	3	3	3	3	5	5	5	5	5	5	5	5	5	4	4	4	4	5
4	2	1	4	4	4	4	4	4	4	4	4	4	4	4	4	4	4	4	4	4	4	4	4	4	4	4	4	4	4	4	4	4	4	4	4	4	4	4	4	4	4	4	4	4	4	4	4	4	4
4	2	4	5	3	3	3	3	3	3	3	3	3	3	3	3	3	3	3	3	3	3	3	3	3	3	3	3	3	3	3	3	3	3	3	3	3	3	3	3	3	3	3	3	3	3	3	3	3	3
4	1	3	4	4	5	5	5	5	5	5	5	5	5	5	5	5	5	5	5	5	5	5	5	5	5	5	5	5	5	5	5	5	5	5	5	5	5	5	5	5	5	5	5	5	5	5	5	5	5
4	1	3	4	4	4	4	4	4	4	4	4	4	4	4	4	4	4	4	4	4	4	4	4	4	4	5	4	4	4	4	4	4	4	4	4	4	4	4	4	4	4	4	4	4	4	4	4	4	5
4	2	1	4	3	3	3	3	3	3	3	3	3	3	3	3	3	3	3	3	3	3	3	3	3	3	3	3	3	3	3	3	3	3	3	3	3	3	3	3	3	3	3	3	3	3	3	3	3	3
4	2	4	4	4	5	5	5	5	5	5	5	5	5	5	5	5	5	5	5	5	5	5	5	5	5	5	5	5	5	5	5	5	5	5	5	5	5	5	5	5	5	5	5	5	5	5	5	5	5
4	1	3	2	4	4	4	4	3	4	4	4	4	4	4	4	4	4	3	4	4	4	3	4	4	4	4	5	4	4	4	3	4	4	4	4	4	4	4	4	4	3	4	4	4	3	4	4	4	4
4	2	1	5	3	4	4	4	2	3	3	3	3	4	4	4	4	4	3	4	4	4	3	4	4	4	4	3	4	4	4	2	3	3	3	3	4	4	4	4	4	3	4	4	4	3	4	4	4	4
4	2	1	2	4	4	4	4	4	4	4	4	4	4	4	4	4	4	4	5	5	5	5	5	5	5	5	4	4	4	4	4	4	4	4	4	4	4	4	4	4	4	5	5	5	5	5	5	5	5
4	1	2	4	3	3	4	4	4	3	3	3	3	3	3	3	3	4	4	4	4	4	4	3	3	3	3	3	3	4	4	4	3	3	3	3	3	3	3	3	4	4	4	4	4	4	3	3	3	3
4	2	4	2	4	4	4	3	3	3	3	3	3	4	4	4	4	4	3	4	4	4	4	4	3	4	4	4	4	4	3	3	3	3	3	3	4	4	4	4	4	3	4	4	4	4	4	3	4	4
4	1	2	1	4	3	3	4	3	3	3	3	3	4	4	4	4	4	5	3	3	4	4	3	3	3	3	4	3	3	4	3	3	3	3	3	4	4	4	4	4	5	3	3	4	4	3	3	3	3
4	2	4	4	3	3	3	3	3	3	3	3	3	3	3	3	3	3	3	3	3	3	3	3	3	3	3	3	3	3	3	3	3	3	3	3	3	3	3	3	3	3	3	3	3	3	3	3	3	3
4	1	2	4	4	4	4	4	4	4	4	4	4	4	4	4	4	4	4	4	4	4	4	4	4	4	4	4	4	4	4	4	4	4	4	4	4	4	4	4	4	4	4	4	4	4	4	4	4	4
4	1	1	4	3	3	4	4	3	3	3	3	4	2	2	4	3	2	3	2	3	2	2	2	3	3	2	3	3	4	4	3	3	3	3	4	2	2	4	3	2	3	2	3	2	2	2	3	3	2
4	1	3	4	4	4	4	4	4	4	4	4	4	4	4	4	4	4	4	4	4	4	4	4	4	4	4	4	4	4	4	4	4	4	4	4	4	4	4	4	4	4	4	4	4	4	4	4	4	4
4	1	1	2	4	4	4	4	4	4	4	4	4	4	4	4	4	4	4	4	4	4	4	4	4	4	4	4	4	4	4	4	4	4	4	4	4	4	4	4	4	4	4	4	4	4	4	4	4	4
4	1	1	2	4	5	5	5	5	5	5	5	5	5	5	5	5	5	5	5	5	5	5	5	5	5	5	5	5	5	5	5	5	5	5	5	5	5	5	5	5	5	5	5	5	5	5	5	5	5
4	1	1	1	4	4	4	4	4	4	4	4	4	5	5	4	4	4	4	4	4	4	4	4	5	4	4	4	4	4	4	4	4	4	4	4	5	5	4	4	4	4	4	4	4	4	4	5	4	4
4	1	4	5	3	4	4	4	3	4	4	4	4	4	4	4	3	4	4	3	4	4	4	4	4	4	4	3	4	4	4	3	4	4	4	4	4	4	4	3	4	4	3	4	4	4	4	4	4	4
4	2	4	1	3	3	3	3	3	3	3	3	3	3	3	3	3	3	3	3	3	3	3	3	3	3	3	3	3	3	3	3	3	3	3	3	3	3	3	3	3	3	3	3	3	3	3	3	3	3
4	3	1	4	4	5	5	5	5	5	5	5	5	4	3	3	3	5	2	3	4	4	4	3	2	2	4	4	5	5	5	5	5	5	5	5	4	3	3	3	5	2	3	4	4	4	3	2	2	4
4	2	4	2	3	3	3	3	3	3	3	3	3	4	3	4	4	4	4	3	4	4	3	3	4	4	4	5	3	3	3	3	3	3	3	3	4	5	4	4	4	4	3	4	4	5	3	4	4	4
4	2	4	1	2	3	3	4	3	3	3	3	3	4	4	4	4	4	4	3	4	4	4	3	3	3	4	3	5	3	4	3	5	3	5	5	4	4	4	4	5	4	5	4	5	4	5	3	3	4
6	3	1	5	3	3	5	3	3	3	3	3	3	4	4	4	4	4	5	5	5	4	3	4	4	4	3	3	3	5	3	3	3	3	3	3	4	4	4	4	4	4	3	5	4	3	4	4	4	3
6	2	3	4	4	4	4	3	2	4	4	4	4	3	3	4	4	4	4	4	4	5	3	3	3	3	3	4	4	4	5	5	4	4	4	4	5	3	4	4	4	5	4	4	4	3	3	3	3	3
6	2	4	3	4	4	4	4	4	4	5	4	4	4	4	3	5	5	4	4	4	4	5	4	5	4	4	4	4	4	4	4	4	5	4	4	4	4	3	5	3	4	4	4	4	3	4	5	4	4
6	2	3	3	4	4	5	4	5	4	4	4	4	4	4	3	4	4	4	4	4	4	3	3	3	3	3	4	4	4	4	4	4	4	4	4	5	4	3	4	4	4	4	4	4	3	3	3	5	5
6	2	3	2	4	4	4	4	4	4	4	4	5	4	4	4	4	4	4	4	4	4	3	4	5	3	3	4	4	4	4	4	4	4	4	4	4	4	4	4	4	4	4	4	4	3	4	3	3	5
6	3	3	4	4	4	4	3	3	3	3	3	3	4	3	3	3	3	3	4	3	4	3	5	3	5	3	4	4	4	3	3	3	3	3	3	4	3	5	3	3	3	4	3	4	3	3	3	3	3
6	2	3	3	4	4	4	4	4	4	4	4	4	5	5	5	5	5	5	5	5	5	4	4	4	5	5	4	4	4	4	4	4	4	4	4	5	5	5	5	5	5	5	5	5	4	4	4	5	5
6	1	3	2	4	5	5	5	5	5	5	5	5	5	5	5	5	5	5	5	5	5	5	5	5	5	5	5	5	5	5	5	5	5	5	5	5	5	5	5	5	5	5	5	5	5	5	5	5	5
6	2	2	2	4	5	5	5	5	5	5	5	5	5	5	5	5	5	5	5	5	5	5	5	5	5	5	5	5	5	5	5	5	5	5	5	5	5	5	5	5	5	5	5	5	5	5	5	5	5
6	3	3	3	4	5	5	5	5	5	5	5	5	5	5	5	5	5	5	5	5	5	5	5	5	5	5	5	5	5	5	5	5	5	5	5	5	5	5	5	5	5	5	5	5	5	5	5	5	5
6	2	3	5	4	5	5	4	5	5	5	5	5	5	5	5	5	5	5	5	5	5	5	5	5	5	5	4	5	5	4	5	5	5	5	5	5	5	5	5	5	5	5	5	5	5	5	5	5	5
6	1	3	4	4	4	5	4	4	4	4	4	4	5	5	5	5	5	5	5	5	5	5	5	5	5	5	4	4	5	4	4	4	4	4	4	5	5	5	5	5	5	5	5	5	5	5	5	5	5
6	3	3	2	4	5	5	5	5	5	5	5	5	5	5	5	5	5	5	5	5	5	5	5	5	5	5	5	5	5	5	5	5	5	5	5	5	5	5	5	5	5	5	5	5	5	5	5	5	5
6	2	3	3	2	5	5	5	5	5	5	5	5	5	5	5	5	5	5	5	5	5	5	5	5	5	5	5	5	5	5	5	5	5	5	5	5	5	5	5	5	5	5	5	5	5	5	5	5	5
6	2	1	2	4	5	5	5	5	5	5	5	5	5	5	5	5	5	5	5	5	5	5	5	5	5	5	5	5	5	5	5	5	5	5	5	5	5	5	5	5	5	5	5	5	5	5	5	5	5
6	1	4	5	4	4	4	4	4	4	4	4	4	5	5	5	5	5	5	5	5	5	4	4	4	4	4	4	4	4	4	4	4	4	4	4	5	5	5	5	5	5	5	5	5	4	4	4	4	4
6	1	4	2	4	5	5	5	5	5	5	5	5	5	5	5	5	5	5	5	5	5	5	5	5	5	5	5	5	5	5	5	5	5	5	5	5	5	5	5	5	5	5	5	5	5	5	5	5	5
6	2	4	3	4	4	5	5	4	4	4	4	4	3	3	3	3	3	3	4	5	5	4	5	5	5	4	5	4	5	5	4	4	4	4	4	3	3	3	3	3	3	4	5	5	4	5	5	5	4
6	1	3	2	1	5	5	5	4	4	4	4	4	3	4	3	4	3	3	3	4	5	5	4	4	4	5	5	5	5	5	4	4	4	4	4	3	4	3	4	3	3	3	4	5	5	4	4	4	5
[truncated: 4 more columns]

## Sheet: Scale
18	1		Male	1		1st year	1
19	2		Female	2		2nd year	2
20	3		Prefer not to say	3		3rd year	3
21	4					Post graduate study	4
22	5
23	6
24	7
25	8
Allowance usually received per month			How often do you eat from quick-service restaurants
Less than R500	1		Everyday	1
R501 – R1000	2		A few times a week	2
R1001-R1500	3		A few times a month	3
R1501-R2000	4		Once in a while	4
More than R2000	5
